# Supplementary material for: Impact of Endodontic and Periodontal Treatments on Oral Health Related Quality of Life and Sleep Quality: A Prospective Study
Source: Healthcare (Basel). 2026 Jun 6;14(12):1603. doi: 10.3390/healthcare14121603 (PMC13299726; doi:10.3390/healthcare14121603)
Supplement: Supplementary file 1 [file healthcare-14-01603-s001.zip]

Archive with 1 entries (1 files):
- healthcare-4288327-supplementary.pdf
